# Supplementary material for: Improvement of the Oryza sativa Nipponbare reference genome using next generation sequence and optical map data
Source: Rice (N Y). 2013 Feb 6;6:4. doi: 10.1186/1939-8433-6-4 (PMC5395016; doi:10.1186/1939-8433-6-4)
Supplement: Supplementary file 5 — Additional file 5:Table S5. Major discordances annotated in the current build of rice pseudomolecules. (XLS 47 KB) [file 12284_2012_41_MOESM5_ESM.xls]

## Sheet: Annotation
Table S5. Major discordances annotated in the current build of rice pseudomolecules
CHROMOSOME	CLONENAME	ACCESSION	VERSION	LABORATORY	direction	clone size	start @MTP	end @MTP	length @MTP	Discordance Class	Clone Phase	Comments
1	physical gap 02						10053432	10054431	1000	1	NA	A 12 kb gap.
1	physical gap 03						11494794	11495793	1000	1	NA	A 13 kb gap.
1	physical gap 04						14990749	14991748	1000	1	NA	An 18 kb gap.
1	physical gap 05						16847169	16848168	1000	1	NA	A 595 kb gap.
1	P0507H06	AP003144	AP003144.1	RGP	+	136351	17411461	17486824	75364	3	PLN
1	physical gap 06						25477666	25478665	1000	1	NA	A 3 kb gap.
1	B1131B07	AP003408	AP003408.3	RGP	+	109135	29688356	29786122	97767	3	PLN
1	OJ1529_G03	AP003446	AP003446.3	RGP	+	100635	34908551	34977989	69439	2	PLN
1	physical gap 07						40297655	40298654	1000	1	NA	An 8 kb gap.
1	P0504E02	AP003269	AP003269.2	RGP	+	137468	41112928	41248031	135104	2	PLN
2	OSJNBa0064G16	AP005649	AP005649.3	RGP	+	166453	2385008	2550532	165525	5	PLN
2	physical gap 01						5969519	5970518	1000	1	NA	A 13 kb gap.
2	P0693E08	AP005428	AP005428.2	RGP	+	157969	9539327	9694651	155325	4	PLN
2	P0572A04	AP005009	AP005009.3	RGP	+	132018	11835177	11935145	99969	3	PLN
2	physical gap 02						13681860	13682859	1000	1	NA	A 460 kb gap.
2	OJ1471_E11	AP004062	AP004062.3	RGP	+	103912	18487749	18577770	90022	3	PLN
2	physical gap 03						18795363	18796362	1000	1	NA	An 8 kb gap.
2	OJ1791_B03	AP005385	AP005385.3	RGP	+	166214	23416036	23581135	165100	5	PLN
2	physical gap 04						24815506	24816505	1000	1	NA
3	physical gap 02						4867170	4868169	1000	1	NA	A 35 kb gap.
3	OSJNBb0078O24	AC126224	AC126224.3	AGI	+	135980	13345390	13464658	119269	4	PLN
3	physical gap 03						13464659	13465658	1000	1	NA	A 256 kb gap.
3	OSJNBb0033D20	AC137076	AC137076.1	CSHL	+	128707	13782254	13899818	117565	2	PLN
3	physical gap 04						16362795	16363794	1000	1	NA	A 4 kb gap. The gap is not obvious in the graph.
3	physical gap 05						16386790	16387789	1000	1	NA	A 85 kb gap.
3	OJ1212_C05	AC092262	AC092262.6	TIGR	+	113266	16966119	17044740	78622	3	PLN
3	OJ1324_A07	AC115688	AC115688.8	TIGR	-	114629	18965890	19055317	89428	2	PLN
3	physical gap 06						19544601	19545600	1000	1	NA	A 342 kb gap.
3	physical gap 07						31112024	31113023	1000	1	NA	A 100 kb gap.
3	physical gap 08						31123481	31124480	1000	1	NA	A 9 kb gap. The gap is not obvious in the graph.
4	physical gap 02						932184	933183	1000	1	NA	An 81 kb gap.
4	OSJNBb0016B03	AL731635	AL731635.3	NCGR	+	125780	2351242	2413333	62092	2	PLN
4	OSJNBa0056L23	AL731603	AL731603.3	NCGR	+	175593	2535550	2709367	173818	5	PLN
4	OSJNBa0057M08	AL731640	AL731640.5	NCGR	+	178366	3274041	3433956	159916	5	HTG
4	physical gap 03						8427677	8428676	1000	1	NA	A 34 kb gap.
4	OSJNBa0061C08	BX569685	BX569685.1	NCGR	+	145980	9124431	9230105	105675	3	PLN
4	physical gap 04						9349011	9350010	1000	1	NA	A 34 kb gap.
4	OSJNBb0062N22	BX890594	BX890594.1	NCGR	+	181586	9744497	9888198	143702	3	PLN
4	OSJNBa0042D13	AL731604	AL731604.3	NCGR	+	163429	10476914	10611640	134727	3	PLN
4	OSJNBa0072D08	AL731611	AL731611.2	NCGR	+	142814	10967250	11081707	114458	5	PLN	There could be misassemblies on AL731611.
4	OSJNBa0009K15	AL731585	AL731585.5	NCGR	+	185021	11629449	11809780	180332	3	PLN
4	OSJNBa0094P09	AL731625	AL731625.2	NCGR	+	145462	11936726	12019569	82844	5	HTG
4	OSJNBa0004L19	AL731586	AL731586.4	NCGR	+	153401	14381653	14488922	107270	5	HTG
4	OSJNBa0082E08	AL731608	AL731608.3	NCGR	+	156779	15184800	15268475	83676	5	HTG
4	physical gap 05						15655633	15656632	1000	1	NA	A 63 kb gap.
4	OSJNBa0091C07	AL731624	AL731624.3	NCGR	+	138383	16777717	16877829	100113	4	PLN
4	OSJNBb0066J23	AL606990	AL606990.3	NCGR	+	156934	16966642	17091555	124914	4	PLN
4	OSJNBa0072K14	AL606621	AL606621.3	NCGR	+	139855	19353025	19477789	124765	3	PLN
4	OSJNBa0042I15	AL731641	AL731641.4	NCGR	+	158354	20133987	20260425	126439	5	HTG
4	OSJNBa0028I23	AL662944	AL662944.3	NCGR	+	148736	20769637	20893169	123533	5	PLN
4	physical gap 06						22047023	22048022	1000	1	NA	A 25 kb gap.
4	physical gap 07						22098902	22099901	1000	1	NA	A 64 kb gap.
4	physical gap 08						22273506	22274505	1000	1	NA	A 5 kb gap.
4	OSJNBa0070O11	AL606445	AL606445.2	NCGR	+	134231	32846467	32957579	111113	3	PLN
5	P0519E07	AC087552	AC087552.3	ASPGC	+	151399	1997268	2093560	96293	3	PLN
5	physical gap 01						7361120	7362119	1000	1	NA	A 9 kb gap.
5	P0690B12	AC136229	AC136229.3	ASPGC	+	135323	11531670	11666203	134534	2	PLN
5	OSJNBa0050A24	AC144453	AC144453.2	ASPGC	+	142574	12197256	12289258	92003	4	PLN
5	P0697B04	P0697B04		ASPGC	+	147577	12427597	12575173	147577	3	HTG
5	OSJNBa0082F22	AC135915	AC135915.2	ASPGC	+	176038	13199079	13346732	147654	2	PLN
5	OSJNBb0020D14	AC134343	AC134343.2	ASPGC	+	120440	15376347	15429414	53068	5	HTG
5	physical gap 02						17142001	17143000	1000	1	NA	A 2 kb gap.
5	physical gap 03						21551073	21552072	1000	1	NA	A 5 kb gap.
5	P0015C02	AC135423	AC135423.2	ASPGC	+	147407	23203577	23213380	9804	4	PLN
5	B1155G07	AC130604	AC130604.4	ASPGC	+	146712	25420440	25484193	63754	4	PLN
5	physical gap 04						27174275	27175274	1000	1	NA	A 44 kb gap.
5	OJ1263_E10	AC093956	AC093956.2	ASPGC	+	116469	27537127	27624342	87216	2	PLN
5	OSJNBa0001A14	AC144735	AC144735.2	ASPGC	+	129292	27768802	27882346	113545	2	PLN
5	P0663C08	AC130728	AC130728.2	ASPGC	+	142196	29479725	29583868	104144	3	PLN
5	OSJNBa0035I01	AC137000	AC137000.2	ASPGC	+	147813	29770691	29883640	112950	3	PLN
6	physical gap 02						10579631	10580630	1000	1	NA	A 2 kb gap.
6	physical gap 03						15423584	15424583	1000	1	NA	An 815 kb gap.
6	OSJNBa0061G23	AP006553	AP006553.3	RGP	+	144220	18389762	18481995	92234	5	PLN
6	OSJNBa0049C15d	AP007274	AP007274.1	RGP	+	93841	22857085	22918170	61086	5	HTG
6	P0481H08	AP003629	AP003629.3	RGP	+	146841	23903186	24049532	146347	3	PLN
7	OSJNBa0024L18	AP005409	AP005409.4	RGP	+	150128	2939697	3071922	132226	5	PLN	This location is puzzling. There may be problems with both OM and pseudomolecule. There is a segmental duplication, and there should be a 30 kb physical gap.
7	OSJNBa0081K20	AP005171	AP005171.3	RGP	+	117287	5473190	5572051	98862	5	PLN
7	B1100H02	AP006447	AP006447.4	RGP	+	128773	9432872	9514636	81765	2	PLN
7	physical gap 02						11609591	11610590	1000	1	NA	A 23 kb gap.
7	physical gap 03						12185871	12186870	1000	1	NA	A 60 kb gap.
7	OJ1047_A06	AP003802	AP003802.2	RGP	+	111673	15407535	15458260	50726	4	PLN
7	P0683C09	AP004348	AP004348.4	RGP	+	185139	17875568	18011733	136166	2	PLN
7	OJ1060_D03	AP003803	AP003803.5	RGP	+	102178	23724933	23811150	86218	2	PLN
7	P0519E12	AP004339	AP004339.3	RGP	+	152448	26168017	26314176	146160	4	PLN
7	OSJNBa0030A22	AP006456	AP006456.4	RGP	+	141096	27332299	27402814	70516	2	PLN
7	P0304A10	AP006269	AP006269.3	RGP	+	21211	28485272	28493010	7739	3	PLN
8	OJ1177_E11	AP003905	AP003905.3	RGP	+	92375	3162203	3242642	80440	4	PLN
8	P0438H08	AP004460	AP004460.2	RGP	+	148626	3242643	3377406	134764	2	PLN
8	OSJNBa0002E10	AP006857	AP006857.2	RGP	+	140486	6826052	6896114	70063	4	PLN
8	physical gap 02						11171230	11172229	1000	1	NA	A 24 kb gap.
8	OSJNBa0049I01	AP005490	AP005490.3	RGP	+	140261	14496071	14552640	56570	3	PLN
8	P0475C12	AP004375	AP004375.3	RGP	+	140863	15969065	16076071	107007	4	PLN
8	B1104G07	AP005096	AP005096.2	RGP	+	119643	16220248	16336712	116465	2	PLN
8	OJ1770_H03	AP005298	AP005298.3	RGP	+	189893	17237809	17336515	98707	2	PLN
8	P0026F07	AP000364	AP000364.1	RGP	+	137354	24553496	24636341	82846	2	PLN
8	P0702C09	AP005528	AP005528.2	RGP	+	138203	26649329	26733923	84595	4	PLN
8	P0543D10	AP004587	AP004587.3	RGP	+	134866	28168802	28258640	89839	3	PLN
9	physical gap 02						2787792	2788791	1000	1	NA	A 301 kb gap.
9	physical gap 03						11419063	11420062	1000	1	NA	A 17 kb gap.
9	physical gap 04						13605665	13606664	1000	1	NA	An 8 kb gap
9	OSJNBa0087J09	AC108761	AC108761.2	KRGRP	+	153351	18538605	18679995	141391	5	PLN
9	OSJNBa0046G16	AC108756	AC108756.1	KRGRP	-	154082	18679996	18771125	91130	4	HTG
9	physical gap 05						20279472	20280471	1000	1	NA	A 9 kb gap.
9	physical gap 06						20406895	20407894	1000	1	NA	A 13 kb gap.
10	OSJNBa0065H03	AC037197	AC037197.2	AGI	+	141017	430663	557811	127149	4	PLN
10	OSJNBb0016M10	AC091665	AC091665.3	AGI	+	118101	2841029	2958037	117009	3	PLN
10	physical gap 02						4094890	4095889	1000	1	NA	A 54 kb gap.
10	physical gap 03						4225483	4226482	1000	1	NA	A 56 kb gap.
10	OSJNBa0011A24	AC113336	AC113336.2	CSHL	+	176832	5059064	5220783	161720	5	PLN
10	OSJNBa0047G15	AC083944	AC083944.8	CSHL	+	166474	5350612	5510404	159793	5	PLN
10	OSJNBa0079H13	AC104616	AC104616.5	TIGR	+	116863	6131030	6134299	3270	5	PLN
10	physical gap 04						7173950	7174949	1000	1	NA	A 15 kb gap.
10	physical gap 05						7744026	7745025	1000	1	NA	A 59 kb gap.
10	physical gap 06						7945631	7946630	1000	1	NA	A 0.6 kb gap. The gap is not clearly seen in the graph.
10	physical gap 07						8170394	8171393	1000	1	NA	A 395 kb gap.
10	physical gap 08						9881733	9882732	1000	1	NA	A 34 kb gap.
10	OSJNBa0035F15	AC119148	AC119148.2	CSHL	+	138335	10028150	10166478	138329	2	PLN
10	physical gap 09						12198461	12199460	1000	1	NA	A 52 kb gap.
10	B1288B10	AC146481	AC146481.2	TIGR	+	58734	18577138	18602706	25569	3	PLN
10	OSJNBa0015J15	AC026758	AC026758.8	TIGR	-	144798	21584481	21725795	141315	3	PLN
10	OSJNBa0010C11	AC069300	AC069300.7	TIGR	+	147117	21854449	21992194	137746	3	PLN
11	OSJNBa0018J01	AC146328	AC146328.3	TIGR	-	82510	4178094	4240413	62320	2	PLN
11	OSJNBa0044D15	AC119071	AC119071.1	GCOW	+	144544	6757439	6803742	46304	4	PLN
11	physical gap 02						7313364	7314363	1000	1	NA	A 32 kb gap.
11	physical gap 03						8924808	8925807	1000	1	NA	A 36 kb gap.
11	OSJNBa0072N24	AC133006	AC133006.6	TIGR	+	163337	10023611	10170571	146961	5	PLN
11	OSJNBa0038F10	AC120306	AC120306.3	TIGR	-	68992	11278833	11327843	49011	4	PLN
11	physical gap 04						12179037	12180036	1000	1,5	HTG_phase1, and NA	A 2,426 kb gap.
11	physical gap 05						13410597	13411596	1000	1	NA	A 63 kb gap.
11	OSJNBb0091D07	AC132003	AC132003.4	IIRGS	+	144652	15835559	15980210	144652	3	PLN
11	OSJNBa0094M06	AC136843	AC136843.6	IIRGS	+	135583	16472883	16546615	73733	5	PLN
11	OSJNBa0062E06	AC136491	AC136491.4	IIRGS	+	158842	18311215	18439674	128460	2	PLN
11	OSJNOa0281D22	AC151106	AC151106.2	IIRGS	-	35282	19782167	19817448	35282	5	PLN
11	OSJNBa0029P13	AC129224	AC129224.2	IIRGS	+	158506	26142184	26299743	157560	5	PLN
11	OSJNBb0099J16	AC129227	AC129227.2	IIRGS	-	133198	26769584	26873243	103660	3	PLN
11	OSJNBa0030J08	AC145319	AC145319.5	TIGR	+	139725	28597117	28672585	75469	2	HTG
12	physical gap 02						12010078	12011077	1000	1	NA	A 225 kb gap.
12	OSJNBa0080D17	AL954854	AL954854.3	Genoscope	-	159718	15620609	15780326	159718	2	PLN	Missing two fragments.
12	physical gap 03						16625441	16626440	1000	1	NA	A 61 kb gap.
12	OSJNBa0061G08	AL772413	AL772413.6	Genoscope	+	150594	17106900	17207693	100794	4	HTG
12	physical gap 04						20552488	20553487	1000	1	NA	A 183 kb gap.
12	OSJNBa0055K18	AL731736	AL731736.6	Genoscope	+	131175	21325441	21454134	128694	2	HTG	Missing fragment at two locations.
12	OJ1057_A02	AL772422	AL772422.6	Genoscope	-	92517	23722025	23794830	72806	2	HTG
12	OSJNBb0003F09	AC027133	AC027133.3	PGIR	+	159600	26904895	27001124	96230	4	PLN

## Sheet: Classification
Pseudomolecule and Optical Map discordance classification:
Class 1	Physical gaps in the pseudomolecule.
Class 2	Missed fragment(s) or extra fragment(s). This means an extra fragment(s) either on the optical map or the pseudomolecule; Only when the size difference is larger than 5 kb the location is annotated.
Class 3	Significant size difference (mostly > 5 kb). The number of fragments are usually the same.
Class 4	Multiple different SwaI sites in the same area
Class 5	Multiple different SwaI sites and multiple un-matched SwaI fragments. The total sizes are not comparable. There are possible misassemblies.
