# Supplementary material for: Improvement of the Oryza sativa Nipponbare reference genome using next generation sequence and optical map data
Source: Rice (N Y). 2013 Feb 6;6:4. doi: 10.1186/1939-8433-6-4 (PMC5395016; doi:10.1186/1939-8433-6-4)
Supplement: Supplementary file 8 — Additional file 8:Table S6. Number of sequencing errors, alleles between and within individuals for different thresholds of read depth. (XLS 36 KB) [file 12284_2012_41_MOESM8_ESM.xls]

## Sheet: Table S6
Table S6. Number of sequencing errors, alleles between and within individuals detected by Illumina reads for different thresholds of read depth
	Thresholds of read depth
	All (NIAS+CSHL ≥ 10 reads)	either NIAS or CSHL ≥ 10 reads		both NIAS and CSHL ≥ 10 reads		either NIAS or CSHL ≥ 20 reads		both NIAS and CSHL ≥ 20 reads		either NIAS or CSHL ≥ 30 reads		both NIAS and CSHL ≥ 30 reads
	# of sites	# of sites	%	# of sites	%	# of sites	%	# of sites	%	# of sites	%	# of sites	%
Sequencing error	4886	4581	93.7577	1364	27.9165	3489	71.4081	72	1.4736	2373	48.5673	21	0.429799
Alleles within an individual	6433	6195	96.3003	3794	58.9771	5124	79.6518	1264	19.6487	4481	69.6565	280	4.35256
Alleles between individuals	250	250	100	233	93.2	218	87.2	60	24	188	75.2	32	12.8
