# Supplementary material for: Improvement of the Oryza sativa Nipponbare reference genome using next generation sequence and optical map data
Source: Rice (N Y). 2013 Feb 6;6:4. doi: 10.1186/1939-8433-6-4 (PMC5395016; doi:10.1186/1939-8433-6-4)
Supplement: Supplementary file 12 — Additional file 12:Table S7. Classification of SNP-type allelic variations. (XLS 32 KB) [file 12284_2012_41_MOESM12_ESM.xls]

## Sheet: Sheet1
Table S7. Classification of SNP-type allelic variations
	Nonsense (%)	Missense (%)	Silent (%)	UTR (%)	Intron (%)	Intergenic (%)	Total
SNP-type alleles within an individual	2 (0.0)	200 (3.7)	124 (2.3)	295 (5.5)	510 (9.4)	4,281 (79.1)	5412
SNP-type alleles between individuals	0 (0.0)	2 (0.9)	1 (0.4)	5 (2.2)	20 (8.6)	204 (87.9)	232
